# Supplementary material for: Analysis of Trend and Associated Factors of Neuropsychological Development of Infants and Toddlers Based on Longitudinal Data
Source: Children (Basel). 2021 Sep 28;8(10):866. doi: 10.3390/children8100866 (PMC8535091; doi:10.3390/children8100866)
Supplement: Supplementary file 1 [file children-08-00866-s001.zip]

Archive with 1 entries (1 files):
- children-1375603-supplementary.pdf
